# Supplementary material for: Association Analysis of Grain-setting Rates in Apical and Basal Spikelets in Bread Wheat (Triticum aestivum L.)
Source: Front Plant Sci. 2015 Nov 20;6:1029. doi: 10.3389/fpls.2015.01029 (PMC4653486; doi:10.3389/fpls.2015.01029)
Supplement: Table S2 — Pearson's correlation coefficients between phenotypic traits in the different environments. [file Table2.XLSX]

## Sheet: Table S2
Table S2 Pearson’s correlation coefficients between phenotypic traits in the different environments.
	KNPS	GNAS1	GNAS2	GNAS3	GNBS1	GNBS2
GNAS1	0.36**
	0.32**-0.42**
GNAS2	0.33**	0.89**
	0.29**-0.42**	0.77**-0.87**
GNAS3	0.33**	0.87**	0.94**
	0.28**-0.42**	0.74**-0.86**	0.86**-0.91**
GNBS1	0.31**	0.23**	0.28**	0.33**
	0.34**-0.37**	0.16**-0.28**	0.22**-0.31**	0.21**-0.37**
GNBS2	0.39**	0.23**	0.24**	0.27**	0.89**
	0.39**-0.47**	0.19**-0.26**	0.23**-0.27**	0.20**-0.35**	0.79**-0.88**
GNBS3	0.48**	0.26**	0.24**	0.28**	0.69**	0.89**
	0.41**-0.58**	0.18**-0.29**	0.24**-0.30**	0.24**-0.33**	0.55**-0.71**	0.81**-0.89**
** Significant at P < 0.01
