# Supplementary material for: Association Analysis of Grain-setting Rates in Apical and Basal Spikelets in Bread Wheat (Triticum aestivum L.)
Source: Front Plant Sci. 2015 Nov 20;6:1029. doi: 10.3389/fpls.2015.01029 (PMC4653486; doi:10.3389/fpls.2015.01029)
Supplement: Table S3 — Allele number, MAF, and PIC of 106 polymorphic SSR markers detected in the association panel. [file Table3.XLSX]

## Sheet: Table S3
Table S3 Allele number, MAF and PIC of 106 polymorphic SSR markers detected in the association panel.
Locus	Chr.	MAF	No. of allele	Genetic diversity	PIC
Xcfa2153	1A	0.497696	13	0.708318	0.685327
Xgwm135	1A	0.902326	5	0.182802	0.177899
Xgwm164	1A	0.29717	10	0.767132	0.729307
Xgwm357	1A	0.706422	4	0.462714	0.423792
Xwmc24	1A	0.331818	8	0.745537	0.704696
Xgwm124	1B	0.90411	5	0.178603	0.17209
Xgwm259	1B	0.401826	7	0.738225	0.70098
Xgwm268	1B	0.163551	18	0.903616	0.89586
Xgwm403	1B	0.744292	7	0.420759	0.392459
Xgwm413	1B	0.281106	12	0.7956	0.766034
Xgwm498	1B	0.615741	2	0.473208	0.361245
Xgwm232	1D	0.857143	7	0.256417	0.243333
Xgwm337	1D	0.431925	10	0.768851	0.750607
Xgwm458	1D	0.784404	4	0.357419	0.323756
Xgwm642	1D	0.396313	8	0.711164	0.665338
Xwmc147	1D	0.693023	6	0.446468	0.376037
Xgwm95	2A	0.483871	9	0.636539	0.573595
Xgwm249	2A	0.925926	4	0.140303	0.136259
Xgwm275	2A	0.304147	8	0.784514	0.752027
Xgwm294	2A	0.242991	13	0.839593	0.820529
Xgwm311	2A	0.747619	5	0.419365	0.394892
Xgwm312	2A	0.285047	17	0.833042	0.814843
Xgwm372	2A	0.242991	18	0.853524	0.837886
Xgwm512	2A	0.713636	2	0.408719	0.325193
Xgwm515	2A	0.546729	6	0.582671	0.510035
Xgwm120	2B	0.483412	16	0.733901	0.717951
Xgwm148	2B	0.37788	8	0.747733	0.710007
Xgwm374	2B	0.625571	7	0.560956	0.522474
Xgwm429	2B	0.39726	7	0.710786	0.664021
Xgwm501	2B	0.414747	11	0.775383	0.755198
Xgwm526	2B	0.474654	6	0.696298	0.657471
Xwmc361	2B	0.769585	5	0.371339	0.328174
Xgwm102	2D	0.515982	10	0.630429	0.574043
Xgwm261	2D	0.539171	8	0.632419	0.586588
Xgwm484	2D	0.265116	22	0.877837	0.868458
Xgwm539	2D	0.353211	18	0.796945	0.775093
Xcfa2234	3A	0.909091	2	0.165289	0.151629
Xgwm2	3A	0.73516	6	0.430058	0.397982
Xgwm5	3A	0.606635	8	0.552953	0.494244
Xgwm155	3A	0.352113	9	0.763958	0.729719
Xgwm218	3A	0.5	10	0.701217	0.675148
Xgwm108	3B	0.576037	7	0.590286	0.535666
Xgwm131	3B	0.392344	5	0.66047	0.591834
Xgwm156	3B	0.359813	11	0.776705	0.747064
Xgwm247	3B	0.291667	11	0.780436	0.747884
Xgwm285	3B	0.592593	15	0.622171	0.60295
Xgwm389	3B	0.559633	11	0.663328	0.648158
Xbarc42	3D	0.7	3	0.42781	0.347233
Xcfd64	3D	0.857798	4	0.254398	0.239975
Xcfe172	3D	0.897674	4	0.187561	0.176888
Xgwm2	3D	0.733945	6	0.431571	0.399305
Xgwm3	3D	0.334884	6	0.748816	0.706922
Xgwm52	3D	0.546296	7	0.627058	0.580795
Xgwm161	3D	0.379808	9	0.697763	0.643405
Xgwm383	3D	0.4375	9	0.640671	0.574797
Xgwm645	3D	0.22381	15	0.857234	0.841623
Xgwm160	4A	0.360731	6	0.745731	0.706631
Xgwm610	4A	0.435185	5	0.686043	0.632036
Xgwm149	4B	0.78673	8	0.364862	0.344708
Xgwm495	4B	0.4	10	0.761233	0.732057
Xgwm513	4B	0.493088	6	0.667077	0.619417
Xgwm538	4B	0.866972	5	0.235081	0.215118
Xcfd106	4D	0.986047	3	0.0276041	0.0273938
Xgwm194	4D	0.497653	5	0.630034	0.564362
Xgwm609	4D	0.502392	12	0.703052	0.679374
Xbarc56	5A	0.538095	5	0.537868	0.437598
Xgwm126	5A	0.438356	5	0.614374	0.536592
Xgwm186	5A	0.541667	10	0.660108	0.631296
Xgwm304	5A	0.451613	9	0.701395	0.659483
Xgwm415	5A	0.518519	2	0.499314	0.374657
Xgwm234	5B	0.333333	12	0.802512	0.778627
Xgwm499	5B	0.715596	11	0.455433	0.422028
Xgwm540	5B	0.668224	8	0.527251	0.503359
Xwmc415	5B	0.663594	6	0.51031	0.466298
Xbarc322	5D	0.490741	6	0.66088	0.610799
Xcfd52	5D	0.506849	4	0.537395	0.431149
Xcfd266	5D	0.550459	5	0.577224	0.503583
Xgwm174	5D	0.21327	24	0.912962	0.907651
Xgwm182	5D	0.74537	7	0.421725	0.396231
Xgwm190	5D	0.661905	7	0.518458	0.479449
Xgwm212	5D	0.902326	4	0.179989	0.17051
Xgwm292	5D	0.668182	8	0.525826	0.500678
Xgwm358	5D	0.793578	4	0.349466	0.323196
Xgwm583	5D	0.415525	6	0.671838	0.610712
Xcfe273	6A	0.516279	3	0.503926	0.381557
Xgwm82	6A	0.845794	3	0.270286	0.249715
Xgwm169	6A	0.655963	11	0.550164	0.533065
Xgwm570	6A	0.511628	9	0.675911	0.6413
Xgwm132	6B	0.445455	10	0.749174	0.726564
Xgwm193	6B	0.768519	7	0.387217	0.360924
Xgwm219	6B	0.427907	13	0.697891	0.652733
Xgdm127	6D	0.795455	3	0.345496	0.317762
Xgwm55	6D	0.334906	11	0.814525	0.795024
Xgwm469	6D	0.432558	12	0.761709	0.740633
Xcfa2257	7A	0.64486	2	0.458031	0.353135
Xgwm130	7A	0.440367	9	0.70436	0.661327
Xgwm471	7A	0.373272	21	0.821126	0.808861
Xwmc17	7A	0.463636	6	0.63686	0.566843
Xwmc168	7A	0.712963	9	0.470936	0.449612
Xbarc258	7B	0.476852	5	0.664566	0.610486
Xgwm46	7B	0.28436	13	0.845309	0.828989
Xgwm297	7B	0.382488	11	0.761282	0.729142
Xgwm333	7B	0.638889	6	0.54814	0.511429
Xgwm537	7B	0.43379	11	0.74031	0.710788
Xgwm44	7D	0.340909	11	0.814256	0.794733
Xgwm428	7D	0.525346	6	0.637983	0.587524
