# Supplementary material for: Association Analysis of Grain-setting Rates in Apical and Basal Spikelets in Bread Wheat (Triticum aestivum L.)
Source: Front Plant Sci. 2015 Nov 20;6:1029. doi: 10.3389/fpls.2015.01029 (PMC4653486; doi:10.3389/fpls.2015.01029)
Supplement: Table S4 — Favorable alleles and genetic effects of 56 SSR loci significantly (P < 0.01) associated with seven phenotypic traits. [file Table4.XLSX]

## Sheet: Table S4
Table S4 Favorable alleles and effects of 56 SSR loci significantly (P<0.01) associated with seven phenotypic traits.
Trait	Locus	Chr.	Environment	Favored allele (bp)	Freq. (%)	Mean ± SE	Allele effect		Trait	Locus	Chr.	Environment	Favored allele (bp)	Freq. (%)	Mean ± SE	Allele effect
KNPS	Xgwm268	1B	14YZ	212	10.4167	59.54 ± 1.18	1.49424		GNAS3	Xgwm190	5D	14YZ	204	13.7566	1.95 ± 0.05	0.071141
				others	89.5833	57.82 ± 0.52							others	86.2434	1.87 ± 0.03
	Xgwm292	5D	14YZ	208	66.97	58.79 ± 0.53	0.649486			Xgwm292	5D	13JZ	208	66.9725	1.71 ± 0.03	0.0109245
				others	33.03	56.06 ± 0.93							others	33.0275	1.67 ± 0.05
	Xgwm219	6B	13JZ	186	42.723	55.22 ± 0.70	0.864703		GNBS1	Xwmc147	1D	14JZ	150	27.54	0.41 ± 0.58	0.04
				others	57.277	53.25 ± 0.78							others	72.46	0.35 ± 0.32
	Xgwm46	7B	14YZ	176	8.90052	61.26 ± 2.49	1.31235			Xgwm285	3B	13YZ	240	8.8785	0.40 ± 0.14	0.109424
				others	91.0995	59.36 ± 0.50							others	91.1215	0.28 ± 0.03
	Xgwm537	7B	13YZ	210	22.1198	60.04 ± 1.05	1.34752			Xgwm149	4B	13JZ	159	11.05	0.44 ± 0.12	0.19827
				others	77.8802	57.70 ± 0.58							others	88.95	0.22 ± 0.03
			14YZ	210	22.1198	60.08 ± 0.92	2.17842			Xgwm194	4D	13JZ	133	14.29	0.25 ± 0.07	0.0319608
				others	77.8802	57.20 ± 0.57							others	85.71	0.22 ± 0.03
GNAS1	Xcfa2153	1A	13YZ	202	6.51163	1.71 ± 0.11	0.308937			Xgwm126	5A	13JZ	191	43.318	0.28 ± 0.04	0.0347029
				others	93.4884	1.37 ± 0.02							others	56.682	0.21 ± 0.04
	Xgwm413	1B	13JZ	94	16.2791	1.38 ± 0.06	0.0566648					14JZ	191	43.318	0.38 ± 0.05	0.01
				others	83.7209	1.31 ± 0.02							others	56.682	0.36 ± 0.03
	Xwmc147	1D	13JZ	150	26.7606	1.34 ± 0.04	0.0201258			Xgwm186	5A	13JZ	118	9.34579	0.38 ± 0.12	0.138695
				others	73.2394	1.31 ± 0.03							others	90.6542	0.23 ± 0.03
	Xgwm148	2B	14JZ	142	36.4103	1.43 ± 0.03	0.06					13YZ	118	9.34579	0.54 ± 0.13	0.228537
				others	63.5897	1.33 ± 0.02							others	90.6542	0.29 ± 0.03
			14YZ	142	36.4103	1.53 ± 0.04	0.0365087			Xgwm234	5B	13JZ	241	6.54206	0.44 ± 0.15	0.198341
				others	63.5897	1.47 ± 0.03							others	93.4579	0.23 ± 0.03
	Xgwm429	2B	13JZ	207	32.7189	1.35 ± 0.04	0.024287			Xgwm212	5D	13YZ	96	90.1408	0.33 ± 0.03	0.0161178
				others	67.2811	1.31 ± 0.03							others	9.85915	0.12 ± 0.05
	Xgwm102	2D	13YZ	144	51.61	1.40 ± 0.03	0.03			Xwmc168	7A	13JZ	309	11.6822	0.42 ± 0.12	0.177331
				others	48.39	1.32 ± 0.04							others	88.3178	0.21 ± 0.03
	Xgwm484	2D	13YZ	163	14.554	1.45 ± 0.05	0.0771031					13YZ	309	11.6822	0.35 ± 0.11	0.03245
				others	85.446	1.35 ± 0.03							others	88.3178	0.31 ± 0.03
	Xcfd52	5D	14YZ	282	51.78	1.51 ±0.03	0.0109989			Xgwm537	7B	14JZ	210	22.1198	0.47 ± 0.06	0.11
				others	48.22	1.49 ± 0.03							others	77.8802	0.33 ± 0.03
	Xgwm169	6A	13YZ	193	6.94444	1.66 ± 0.10	0.253874		GNBS2	Xwmc147	1D	14JZ	150	27.54	1.43 ± 0.10	0.08
				others	93.0556	1.38 ± 0.02							others	72.46	1.32 ± 0.05
	Xgdm127	6D	13JZ	188	8.25688	1.46 ± 0.13	0.137059			Xgwm156	3B	13JZ	319	6.13208	1.94 ± 0.21	0.872947
				others	91.7431	1.32 ± 0.02							others	93.8679	1.00 ± 0.06
GNAS2	Xcfa2153	1A	13YZ	202	6.51163	1.76 ± 0.12	0.285414			Xgwm537	7B	13YZ	210	22.1198	1.65 ± 0.11	0.422265
				others	93.4884	1.45 ± 0.03							others	77.8802	1.09 ± 0.06
			14YZ	202	6.51163	1.86 ± 0.10	0.2					14JZ	210	22.1198	1.58 ± 0.10	0.23
				others	93.4884	1.65 ± 0.02							others	77.8802	1.28 ± 0.05
	Xgwm312	2A	14YZ	236	10.4167	1.84 ± 0.06	0.146494		GNBS3	Xgwm403	1B	14YZ	136	74.6193	3.07 ± 0.04	0.0648332
				others	89.5833	1.67 ± 0.02							others	25.3807	2.78 ± 0.09
	Xgwm148	2B	14YZ	142	36.4103	1.70 ± 0.04	0.0344929			Xgwm337	1D	14YZ	168	41.3613	3.10 ± 0.07	0.0689559
				others	63.5897	1.65 ± 0.02							others	58.6387	2.97 ± 0.06
	Xgwm102	2D	13JZ	144	51.61	1.44 ± 0.04	0.04			Xgwm501	2B	14YZ	170	40.3061	3.04 ± 0.06	0.042551
				others	48.39	1.36 ± 0.03							others	59.6939	2.97 ± 0.05
			13YZ	144	51.61	1.45 ± 0.03	0.01			Xgwm108	3B	13JZ	127	17.6744	2.47 ± 0.12	0.105973
				others	48.39	1.43 ± 0.04							others	82.3256	2.34 ± 0.06
	Xgwm156	3B	13JZ	319	6.13208	1.73 ± 0.09	0.300567					13YZ	127	17.6744	2.60 ± 0.12	0.055295
				others	93.8679	1.41 ± 0.02							others	82.3256	2.53 ± 0.06
	Xcfd52	5D	14YZ	282	51.78	1.67 ± 0.03	0.01					14JZ	127	17.6744	2.61 ± 0.10	0.07
				others	48.22	1.66 ± 0.03							others	82.3256	2.53 ± 0.04
GNAS3	Xcfa2153	1A	13YZ	202	6.51163	2.08 ± 0.13	0.337735			Xbarc56	5A	13YZ	131	54.3269	2.66 ± 0.06	0.108667
				others	93.4884	1.71 ± 0.02							others	45.6731	2.41 ± 0.08
			14YZ	202	6.51163	2.09 ± 0.09	0.201268					14JZ	131	54.3269	2.69 ± 0.05	0.15
				others	93.4884	1.87 ± 0.02							others	45.6731	2.36 ± 0.07
	Xwmc24	1A	14YZ	143	7.58	1.95 ± 0.04	0.08			Xgwm415	5A	13JZ	130	48.1308	2.60 ± 0.06	0.235593
				others	92.42	1.83 ± 0.03							others	51.8692	2.15 ± 0.08
	Xgwm403	1B	14YZ	136	74.6193	1.90 ± 0.02	0.013068					13YZ	130	48.1308	2.69 ± 0.06	0.139539
				others	25.3807	1.84 ± 0.05							others	51.8692	2.42 ± 0.07
	Xgwm312	2A	14YZ	236	10.4167	2.03 ± 0.06	0.137364					14JZ	130	48.1308	2.71 ± 0.04	0.16
				others	89.5833	1.87 ± 0.03							others	51.8692	2.39 ± 0.06
	Xgwm95	2A	13YZ	121	8.83721	1.84 ± 0.06	0.114282			Xgwm499	5B	14YZ	124	70.9184	3.00 ± 0.04	0.0140446
				others	91.1628	1.72 ± 0.03							others	29.0816	2.93 ± 0.11
	Xgwm148	2B	14YZ	142	36.4103	1.91 ± 0.04	0.0321425			Xgwm190	5D	14YZ	210	64.0212	3.06 ± 0.05	0.0428407
				others	63.5897	1.85 ± 0.02							others	35.9788	2.93 ± 0.08
	Xgwm429	2B	13YZ	207	32.7189	1.80 ± 0.04	0.0640943			Xgwm55	6D	13YZ	130	33.33	2.59 ± 0.07	0.12
				others	67.2811	1.70 ± 0.03							others	66.67	2.39 ± 0.07
	Xgwm102	2D	13YZ	144	51.61	1.72 ± 0.03	0.02					14JZ	130	33.33	2.57 ± 0.07	0.05
				others	48.39	1.67 ± 0.04							others	66.67	2.50 ± 0.06
	Xgwm149	4B	13YZ	159	11	1.94 ± 0.08	0.24			Xgwm537	7B	13JZ	210	22.1198	2.67 ± 0.09	0.307405
				others	89	1.67 ± 0.02							others	77.8802	2.26 ± 0.06
	Xcfd52	5D	14YZ	282	51.78	1.87 ± 0.03	0.01					13YZ	210	22.1198	2.87 ± 0.08	0.326809
				others	48.22	1.86 ± 0.03							others	77.8802	2.44 ± 0.06
