# Supplementary material for: Association Analysis of Grain-setting Rates in Apical and Basal Spikelets in Bread Wheat (Triticum aestivum L.)
Source: Front Plant Sci. 2015 Nov 20;6:1029. doi: 10.3389/fpls.2015.01029 (PMC4653486; doi:10.3389/fpls.2015.01029)
Supplement: Table S5 — The number of favorable alleles carried by 220 wheat accessions used in this study. [file Table5.XLSX]

## Sheet: Table S5
Table S5 The number of favorable alleles carried by 220 wheat accessions used in this study.
Code	Cultivar name	GNAS	GNBS	GNAS+GNBS
1	Shangluo 76(57)22-0-8-7-2	12	5	17
2	Bobwhite	2	7	9
3	H35	7	5	12
4	K35	6	6	12
5	NR98117-20S	6	10	16
6	N553	7	7	14
7	Annong 0721	8	7	15
8	Annong 2	8	4	12
9	Annong 8455	15	5	20
10	Annong 92484	9	8	17
11	Beijing 11	5	7	12
12	Bima 1	7	5	12
13	Bima 4	6	7	13
14	Chuan 80-466	11	7	18
15	Chuan 9920	11	11	22
16	Chuanmai 37	6	6	12
17	Chuanmai 41	10	6	16
18	Xifeng	14	13	27
19	Chuanyu 16	2	8	10
20	Chuanyu 21526	12	8	20
21	E 1161	8	9	17
22	Emai 9	9	8	17
23	Fazhan 5	9	10	19
24	Fufan 17	6	9	15
25	Fumian 2	10	7	17
26	Gan 83(Yuan 45)-5-4-42	7	5	12
27	Gan mai 7	11	8	19
28	Zhenmai 4	8	11	19
29	Gaocheng 8901	6	7	13
30	Hechun 12	3	6	9
31	Henong 822	6	8	14
32	Hei 86-30	4	7	11
33	Huapei 128-8	3	10	13
34	Huapei 128 baida	2	9	11
35	Jimai 20	6	5	11
36	Jinan 16	6	5	11
37	Jimai 36	5	5	10
38	Jinmai 33	12	9	21
39	Jinmai 52	9	9	18
40	Jingzhou 1	11	8	19
41	Shanhongmai	9	7	16
42	Kechun 5	9	5	14
43	Linmai 2	8	10	18
44	Longchun 11	11	8	19
45	Lumai 2	5	5	10
46	Lumai 3	9	6	15
47	Miannong 4	8	12	20
48	Mianyang 15	2	8	10
49	Mianyang 30	8	9	17
50	Mianyang 31	8	13	21
51	Mexipak 66	7	11	18
52	Ningmai 10	12	5	17
53	Ningmai 11	9	10	19
54	Ningmai 12	10	6	16
55	Ningmai 13	6	7	13
56	Ningmai 14	10	13	23
57	Ningmai 3	6	14	20
58	Ningmai 6	6	7	13
59	Ningmai 7	12	5	17
60	Ningmai 8	9	11	20
61	Ningmai 9	16	17	33
62	Ning 0569	16	18	34
63	Zhongluotiegan	1	7	8
64	Ningmaizi32	11	12	23
65	Nongda 116	2	4	6
66	Pubing 04-3507	12	10	22
67	Pubing 06-X4794	5	7	12
68	Pubing 4302	10	9	19
69	Pubing 4313	11	7	18
70	Qianhuan 2	2	8	10
71	Shannongfu 63	10	9	19
72	Shan 7859	8	7	15
73	Shanmai 150	7	8	15
74	Shannong 17	8	4	12
75	Shangluo 76(57)22-8-1	5	5	10
76	Shimai 12	13	4	17
77	Sumai 2	9	9	18
78	Sumai 5	8	9	17
79	Sumai 6	12	11	23
80	Taikong 5	12	7	19
81	Wanmai 17	8	7	15
82	Wanmai 18	9	9	18
83	Wanmai 32	5	6	11
84	Wanmai 47	9	8	17
85	Wanmai 48	6	3	9
86	Wanxi 7751	13	8	21
87	Wu 7815-4-1	6	10	16
88	Xiang 1437	10	9	19
89	Xiang 675-2	11	8	19
90	Xiang 1599	9	7	16
91	Xiang IR(2)	8	11	19
92	Xiangmai 10	5	9	14
93	Xiangnong 153-27	6	9	15
94	Xiangnong 7984-26-1	8	12	20
95	Xiangnong 13744-(19-22)	1	6	7
96	Xiangnong 3099-2	6	8	14
97	Xiangnong 4053-16-0-20	6	8	14
98	Xiangmai 48	6	7	13
99	Xiangmai 5	5	6	11
100	Xiaoyan 54	8	5	13
101	Xiaoyan 5	12	5	17
102	Sudi 8112	9	6	15
103	Xumai 27	12	4	16
104	Xuzhou 15	6	7	13
105	Xuzhou 20	11	6	17
106	Xuzhou 26	4	5	9
107	Xuzhou 8785	11	6	17
108	Xuan 7	4	7	11
109	Yanfu 188	7	7	14
110	Yannong 19	9	9	18
111	Yang 85-85	10	10	20
112	Yangfumai 2	13	10	23
113	Yangfumai 3046	14	15	29
114	Yangfumai 5242	5	7	12
115	Yangmai 10	8	6	14
116	Yangmai 11	10	7	17
117	Yangmai 13	9	9	18
118	Yangmai 14	4	9	13
119	Yangmai 16	8	8	16
120	Yangmai 18	15	17	32
121	Yangmai 19	10	12	22
122	Yangmai 1	8	6	14
123	Yangmai 2	9	8	17
124	Yangmai 3	6	10	16
125	Yangmai 6	8	12	20
126	Yangmai 9	12	12	24
127	Youyimai	4	6	10
128	Yumai 10	10	5	15
129	Yumai 13	10	3	13
130	Yumai 17	8	6	14
131	Yumai 50	7	6	13
132	Yunmai 27	10	9	19
133	Zang 2726	9	11	20
134	Zhefeng 2	8	5	13
135	Zhenongda 85B	7	10	17
136	Zhen 02168	8	9	17
137	Zhen 05-185	8	7	15
138	Zhen 7495	4	6	10
139	Zhen 7630	11	3	14
140	Zhenmai 1	10	7	17
141	Zhenmai 5	13	9	22
142	Zhenmai 6	7	9	16
143	Zheng 6 fu	10	6	16
144	Zhengmai 004	10	11	21
145	St1472/506	13	14	27
146	CI12633	8	4	12
147	Zhengzhou 741	12	5	17
148	Zhengzhou 9285	8	5	13
149	Zhongyou 16	11	3	14
150	Zhouyou 102	6	7	13
151	Funo	7	10	17
152	Aimengniu	9	6	15
153	Chuanmai 107	8	9	17
154	Chuanmai 39	9	6	15
155	Dixiuzao	8	11	19
156	Emai 6	14	8	22
157	Fan 6	10	8	18
158	Fengchan 3	10	6	16
159	Gan 162	4	9	13
160	Gaoyou 503	9	5	14
161	Huaimai 11	2	4	6
162	Huaimai 16	5	7	12
163	Huaimai 17	3	5	8
164	Huaimai 18	11	5	16
165	Huaimai 20	9	9	18
166	Huaimai 21	7	8	15
167	Huaimai 22	11	9	20
168	Jimai 21	6	6	12
169	Jimai 22	9	8	17
170	Jinan 13	9	7	16
171	Jinan 17	5	7	12
172	Jinan 9	1	4	5
173	Jiangdongmen	0	7	7
174	Jinmai 20	5	5	10
175	Jing 411	4	5	9
176	Lumai 14	6	10	16
177	Lumai 15	4	5	9
178	Lumai 21	10	10	20
179	Mianyang 11	6	10	16
180	Mianyang 26	7	12	19
181	Nanda 2419	11	6	17
182	Ningfengxiaomai	10	9	19
183	Nongda 139	8	10	18
184	Orofen	4	9	13
185	Shan 229	6	3	9
186	Triumph	0	5	5
187	Shijiazhuang 8	5	7	12
188	Shimai 15	7	5	12
189	Sumai 3	9	9	18
190	Taishan 1	9	6	15
191	Wan 7107	8	9	17
192	Wanmai 50	11	9	20
193	Wangshuibai	6	5	11
194	Xinong 6028	8	9	17
195	Xiannong 39	6	7	13
196	Xiaoyan 4	9	10	19
197	Xinmai 19	9	6	15
198	Xuzhou 21	14	4	18
199	Xuzhou 25	5	6	11
200	Yannong 15	6	9	15
201	Yanzhan 4110	6	5	11
202	Yangmai 12	6	5	11
203	Yangmai 15	4	5	9
204	Yangmai 158	9	8	17
205	Yangmai 17	5	4	9
206	Yangmai 4	2	5	7
207	Yangmai 5	11	7	18
208	Yumai 18	5	4	9
209	Yumai 2	4	5	9
210	Yumai 34	7	7	14
211	Yumai 41	1	4	5
212	Yumai 49	4	5	9
213	Yumai 51	5	7	12
214	Yumai 54	6	7	13
215	Yumai 7	6	4	10
216	Changhan 58	3	6	9
217	Zhengmai 9023	6	8	14
218	Xinmai 26	4	3	7
219	Limai 16	13	10	23
220	Abbondanza	12	11	23
